# Supplementary material for: Dewetting-Induced Hierarchical Self-Assembly of Block Copolymers Templated by Colloidal Crystals
Source: Polymers (Basel). 2023 Feb 11;15(4):897. doi: 10.3390/polym15040897 (PMC9961777; doi:10.3390/polym15040897)
Supplement: Supplementary file 1 [file polymers-15-00897-s001.zip]

Archive with 1 entries (1 files):
- polymers-2202778-supplementary.pdf
